# Supplementary material for: Intraguild Predation of Hippodamia variegata on Aphid Mummies in Cotton Field
Source: Insects. 2023 Jan 13;14(1):81. doi: 10.3390/insects14010081 (PMC9862560; doi:10.3390/insects14010081)
Supplement: Supplementary file 1 [file insects-14-00081-s001.zip]

Archive with 1 entries (1 files):
- insects-2117809-supplementary.pdf
